# Supplementary material for: Explore the changes of metabolites in feces and serum of acute pancreatitis patients with different etiologies by LC-MS based metabolomics strategy
Source: Front Pharmacol. 2025 Jun 25;16:1614713. doi: 10.3389/fphar.2025.1614713 (PMC12237663; doi:10.3389/fphar.2025.1614713)
Supplement: Supplementary file 1 [file DataSheet1.zip]

Archive with 7 entries (6 files):
- supplementary materials/
- supplementary materials/supplement figure1.docx
- supplementary materials/supplement figure2.docx
- supplementary materials/Table S1.docx
- supplementary materials/Table S2.docx
- supplementary materials/Table S3.docx
- supplementary materials/Table S4.docx
